# Supplementary material for: Human Cytomegalovirus Induces Vitamin-D Resistance In Vitro by Dysregulating the Transcriptional Repressor Snail
Source: Viruses. 2022 Sep 10;14(9):2004. doi: 10.3390/v14092004 (PMC9505537; doi:10.3390/v14092004)
Supplement: Supplementary file 1 [file viruses-14-02004-s001.zip]

Archive with 1 entries (1 files):
- viruses-1903299-supplementary.pdf
